# Supplementary material for: Ultrasound-Assisted Extraction Followed by Inductively Coupled Plasma Mass Spectrometry and Multivariate Profiling of Rare Earth Elements in Coffee
Source: Foods. 2025 Jan 16;14(2):275. doi: 10.3390/foods14020275 (PMC11764531; doi:10.3390/foods14020275)
Supplement: Supplementary file 1 [file foods-14-00275-s001.zip]

Archive with 1 entries (1 files):
- foods-3388262-supplementary.pdf
